# Supplementary material for: Improving the last mile delivery of vaccines through an informed push model: Experiences, opportunities and costs based on an implementation study in a rural district in Uganda
Source: PLOS Glob Public Health. 2024 Oct 28;4(10):e0002647. doi: 10.1371/journal.pgph.0002647 (PMC11515991; doi:10.1371/journal.pgph.0002647)
Supplement: S1 Dataset — (XLSX) [file pgph.0002647.s001.xlsx]

## Sheet: Endline Health Facility Leve...
note1	date_int	interviewer	district	health_facility	hf_level	hf_owner	contact_incharge	designation	designation_other	profession	profession_other	years_delivery	years_immun	train_vaccine	order_schedule	order_schedule_reas	use_order	delivery_mode	delivery_mode/1	delivery_mode/2	delivery_mode/3	delivery_mode/4	supply	supply_other	district_deliver	month_deliver	month_deliver/1	month_deliver/2	month_deliver/3	month_deliver/4	month_deliver/5	month_deliver/6	month_deliver/5_1	month_deliver/6_1	month_deliver/7	as_ordered	picked_dvs	picked_dvs/1	picked_dvs/2	picked_dvs/3	picked_dvs/4	picked_dvs/5	picked_dvs/6	picked_dvs/5_1	picked_dvs/6_1	picked_dvs/7	picked_ordered	receive_vacc	vaccine_time
	2022-08-09	2	Gomba	4	3	1	0752967421	2		4		22	22	2	1		1	1 2	1	1	0	0	2		4	2 3 4	0	1	1	1						1	4	0	0	0	1						1	1	2
	2022-08-09	2	Gomba	13	4	1	0777847815	3	Nursing Assistant	1		20	20	2	1		1	1	1	0	0	0	2		4	2 3 4	0	1	1	1						1	6	0	0	0	0		1				1	1	2
	2022-08-09	3	Gomba	11	4	1	0775042187	1		2		16	16	2	1		1	2	0	1	0	0	2		2	5	0	0	0	0	1					1	1 2 3	1	1	1	0						1	2
	2022-08-09	3	Gomba	3	3	1	0772452238	2		4		16	7	2	1		1	1	1	0	0	0	2		3	3 5	0	0	1	0	1					2	4	0	0	0	1						2	2
	2022-08-09	6	Gomba	5	3	1	0778079712	2		2		6	2	2	1		1	1	1	0	0	0	2		3	4 7	0	0	0	1					1	2	1	1	0	0	0						2	2
	2022-08-09	6	Gomba	18	3	2	0759384931	2		1		5	1	2	1		1	2	0	1	0	0	2		1	4	0	0	0	1						1	1 2 3 4	1	1	1	1						1	2
	2022-08-09	6	Gomba	15	4	1	0775505419	1		2		9	9	2	1		1	2	0	1	0	0	1		1	4	0	0	0	1						1	1 2 3 4	1	1	1	1						1	1	2
	2022-08-09	3	Gomba	1	2	1	0756668985	3	midwife	4		7	5	2	1		1	1	1	0	0	0	2		4	1 2 3 4	1	1	1	1						1	4	0	0	0	1						1	1	2
	2022-08-09	3	Gomba	16	4	1	0773011017	1		2		10	10	2	1		1	1	1	0	0	0	2		4	3 4 5	0	0	1	1	1					1	6	0	0	0	0		1				2	1	2
	2022-08-09	4	Gomba	7	3	1	0750505462	3	Health assistant	6	Health assistant	6	4	1	1		1	1	1	0	0	0	3		4	2 3 4	0	1	1	1						2	1	1	0	0	0						1	1	2
	2022-08-09	4	Gomba	12	4	1	0785648062	3	Enrolled Nurse	2		8	4	1	1		1	1	1	0	0	0	2		4	1	1	0	0	0						1	1	1	0	0	0						1	1	2
	2022-08-10	4	Gomba	19	3	2	0784231989	2		4		4	2	1	1		1	1	1	0	0	0	2		4	3 4 2	0	1	1	1						1	1	1	0	0	0						1	1	2
	2022-08-10	2	Gomba	10	4	1	0784002210	3	Enrolled nurse	2		8	8	2	1		1	1	1	0	0	0	5	Quarterly, in 3 months	2	4	0	0	0	1						2	3	0	0	1	0						1	1	2
	2022-08-10	2	Gomba	9	4	1	0774635687	1		2		9	9	2	1		1	1	1	0	0	0	2		4	2 3 4	0	1	1	1						1	5	0	0	0	0	1					2	1	2
	2022-08-09	5	Gomba	17	4	1	0708929707	3	Enrolled nurse	2		3	3	2	1		1	3 1	1	0	1	0	2		3	2 3 4	0	1	1	1						3	4	0	0	0	1						2	2
	2022-08-09	5	Gomba	8	3	1	0759300135	2		3		10	5	2	1		1	1 2	1	1	0	0	2		4	2 3 4	0	1	1	1						1	4	0	0	0	1						1	1	2
	2022-08-09	5	Gomba	14	4	1	0750817933	3	Enrolled Nurse	2		2	2	2	1		1	3	0	0	1	0	2		2	1 2 3 4	1	1	1	1						1	4	0	0	0	1						2	1	2
	2022-08-09	5	Gomba	6	3	1	0780330116	3	Lab Assistant	6	Lab Assistant	3	2	2	1		1	1	1	0	0	0	2		4	2 3 4	0	1	1	1						1	4	0	0	0	1						1	1	2
	2022-08-09	5	Gomba	2	3	1	0782850350	2		4		11	4	2	1		1	1	1	0	0	0	2		2	1 2 3 4	1	1	1	1						1	1 2 3 4	1	1	1	1						1	1	2
[truncated: 145 more columns]
